# Supplementary material for: Identification and independent validation of a stable yield and thousand grain weight QTL on chromosome 6A of hexaploid wheat (Triticum aestivum L.)
Source: BMC Plant Biol. 2014 Jul 18;14:191. doi: 10.1186/s12870-014-0191-9 (PMC4105860; doi:10.1186/s12870-014-0191-9)
Supplement: Additional file 2: — Effects of the Rialto 6A region on yield, TGW and GCD in DH lines across environments. DH lines were classified according to their genotype across the Xgdm36 to Xgwm570 genetic interval (35 for Rialto and 49 for Spark) and the phenotypic values averaged for each location. Differences between the Rialto and Spark NIL phenotypes are presented as a percentage of the Spark NIL (yield and TGW) or as the absolute value (GCD). [file s12870-014-0191-9-S2.xlsx]

## Sheet: Additional File 2
Additional File 2: Effects of the Rialto 6A region on yield, TGW and GCD in DH lines across environments.
		Yield (kg)				TGW (g)				GCD (days)
Year	Location	Spark	Rialto	Difference		Spark	Rialto	Difference		Spark	Rialto	Difference
2001	Norwich, England	4.16934	4.36536	0.0470148		42.7755	45.7543	0.0696374		51.7551	53.6857	1.93061
2001	Sandringham, England	5.768	6.0524	0.0493065		46.54	48.992	0.0526859		47.6778	48.92	1.24222
2002	Norwich, England	5.05236	5.17885	0.0250365		45.7885	47.7029	0.0418094		64.3741	66.9048	2.5307
2002	Sandringham, England	6.37693	6.58037	0.0319037		46.3418	47.7395	0.0301596		-	-	-
2002	Froissy, France	5.9449	6.06238	0.0197622		38.5082	38.7829	0.00713414		-	-	-
2002	Bohnshausen, Germany	2.49289	2.51574	0.0091673		37.4802	37.8667	0.0103098		-	-	-
2002	Balmonth, Scotland	9.55878	9.92003	0.0377928		41.1014	42.0733	0.0236457		-	-	-
2003	Norwich, England	5.36743	5.50222	0.0251123		50.4701	53.3857	0.0577701		53.7415	55.9048	2.1633
2003	Sandringham, England	6.77416	7.03866	0.0390445		41.849	42.8786	0.0246026		-	-	-
2003	Froissy, France	5.43194	5.67729	0.0451675		42.5531	46.4657	0.0919476		-	-	-
2003	Bohnshausen, Germany	3.72952	3.9356	0.0552563		41.7302	45.5526	0.0915971		-	-	-
2003	Balmonth, Scotland	10.6	11.38	0.0735849		46.2857	47.9143	0.0351852		-	-	-
			Average	0.0381791			Average	0.044707			Average	1.96671
			Std. Error	0.00504566			Std. Error	0.00827535			Std. Error	0.271249
			Max	0.0735849			Max	0.0919476			Max	2.5307
			Min	0.0091673			Min	0.00713414			Min	1.24222
