# Supplementary material for: Identification and independent validation of a stable yield and thousand grain weight QTL on chromosome 6A of hexaploid wheat (Triticum aestivum L.)
Source: BMC Plant Biol. 2014 Jul 18;14:191. doi: 10.1186/s12870-014-0191-9 (PMC4105860; doi:10.1186/s12870-014-0191-9)
Supplement: Additional file 4: — Effects of the Rialto 6A segment on additional agronomic and yield related traits. Plant biomass, harvest index, spike length, spikelet number, spike yield, seeds/spike, and seeds/spikelet in BC2 and BC4 NILs. Significant differences are represented by *(P <0.05), **(P <0.01) and ***(P <0.001). [file s12870-014-0191-9-S4.xlsx]

## Sheet: Additional File 4
Additional File 4: Effects of the Rialto 6A segment on additional agronomic and yield related traits.
	Biomass (g)		Harvest Index		Spike Length (cm)				Spikelet Number				Spike Yield (g)				Seeds/spike				Seeds/spikelet
NIL	2011		2011		2011	2012	2013		2011	2012	2013		2011	2012	2013		2011	2012	2013		2011	2012	2013
Spark	3.5		0.655		63.1	86.3	80.8		19.6	23.5	21.6		2.29	2.03	2.383		51.4	53.3	64.3		2.636	2.262	2.968
Rialto	3.5		0.656		65.5	86.5	81.4		19.2	23.3	21.2		2.31	1.91	2.533		51.3	53.7	61.864		2.676	2.304	2.928
delta	0		0.0004		3.81%***	0.0027	0.0073		-1.79%*	-1.09%*	-0.02		0.0094	-5.81%*	6.30%*		-0.0015	0.0079	-0.0379		0.015	0.0186	-0.0136
