# Supplementary material for: Identification and independent validation of a stable yield and thousand grain weight QTL on chromosome 6A of hexaploid wheat (Triticum aestivum L.)
Source: BMC Plant Biol. 2014 Jul 18;14:191. doi: 10.1186/s12870-014-0191-9 (PMC4105860; doi:10.1186/s12870-014-0191-9)
Supplement: Additional file 5: — Genotype of the Spark x Rialto DH population. Genotype of 129 DH lines with 263 genetic markers scored for the Spark (A) or Rialto (B) allele. [file s12870-014-0191-9-S5.xlsx]

## Sheet: Additional File 5
Additional File 5: Spark x Rialto DH mapping population genotypes
Marker	Linkage Group	Distance cM	DH_1	DH_2	DH_3	DH_4	DH_5	DH_6	DH_7	DH_8	DH_9	DH_10	DH_11	DH_12	DH_13	DH_14	DH_15	DH_16	DH_17	DH_18	DH_19	DH_20	DH_21	DH_22	DH_23	DH_24	DH_25	DH_26	DH_29	DH_30	DH_31	DH_33	DH_34	DH_35	DH_36	DH_37	DH_38	DH_39	DH_40	DH_41	DH_43	DH_44	DH_45	DH_46	DH_47	DH_48	DH_49	DH_50	DH_51
Xgdm33	1	0	A	B	A	B	A	A	A	B	A	A	B	B	B	B	A	B	B	B	A	B	B	A	B	B	B	B	A	B	A	B	B	B	B	-	A	B	B	B	B	-	A	A	B	B	B	B	A
wPt-4029	1	6.807	A	B	A	B	A	A	B	B	A	A	B	B	B	B	B	B	B	B	A	B	B	A	B	B	B	B	A	A	A	B	B	B	B	A	A	B	B	B	B	A	A	A	B	B	B	B	A
Xgwm136	1	8.735	-	B	A	B	A	A	B	B	A	A	-	-	B	B	A	B	B	B	A	B	B	A	B	B	B	B	A	A	A	B	B	B	B	A	A	B	B	B	B	A	A	A	B	B	B	B	B
Xgwm33	1	17.593	A	A	A	B	-	-	B	A	A	A	B	B	B	B	A	B	B	B	A	B	B	A	B	B	B	B	A	A	-	B	-	B	B	A	-	-	B	B	B	A	A	-	B	B	B	B	B
Xgwm357	2	0	A	A	-	A	A	A	A	B	A	A	B	A	B	B	B	B	A	B	B	B	A	-	B	A	B	A	A	A	A	B	B	B	B	A	B	A	B	B	B	A	A	B	A	B	A	A	B
wPt-6074	2	7.542	A	A	A	A	A	A	A	A	B	A	A	B	A	B	-	B	A	A	A	-	B	-	-	A	B	A	A	A	-	B	B	-	B	A	B	A	-	B	-	A	A	B	A	B	A	-	B
Xgwm135	2	10.563	A	A	A	A	A	A	A	A	B	A	A	B	A	B	B	B	A	A	A	B	B	A	B	A	B	A	A	A	A	B	B	B	B	A	B	B	B	B	B	A	A	B	A	B	A	A	B
Xgwm164	2	11.437	A	A	A	A	A	A	A	-	B	A	A	B	A	B	B	B	A	A	-	B	B	A	B	A	B	A	A	A	A	B	B	B	B	A	B	A	B	B	B	A	A	B	A	B	A	A	B
wPt-4765	2	11.623	A	A	A	A	A	A	A	A	B	A	A	B	A	B	-	-	-	A	B	B	B	A	B	A	B	A	A	A	A	B	B	B	B	A	B	-	B	-	B	A	-	B	A	B	A	A	B
wPt-9757	2	14.986	A	A	A	A	-	A	A	A	B	A	A	B	A	B	B	B	B	-	B	B	B	A	B	-	B	A	A	A	A	B	B	B	B	-	B	-	B	B	B	A	A	B	A	A	A	A	B
Glu-A1	2	15.908	A	A	A	A	A	A	A	A	B	A	A	B	A	B	B	B	-	A	A	B	B	A	B	A	B	A	B	A	A	B	B	B	B	A	B	A	B	B	B	A	A	B	A	A	A	A	B
Xwmc93	2	21.614	A	A	A	A	A	A	A	A	B	A	A	-	A	B	B	B	A	A	-	B	B	A	B	A	B	A	A	A	A	B	B	B	-	A	-	A	B	B	B	A	A	B	A	A	A	A	B
Xbarc137	3	0	B	A	A	A	A	A	A	A	A	A	A	B	B	A	B	B	B	B	A	A	B	B	B	B	B	B	A	B	A	A	B	B	A	A	B	A	B	A	A	A	B	B	A	B	B	A	A
Xgwm11	3	2.766	A	A	A	B	A	A	A	A	A	A	A	B	A	A	B	B	B	A	A	A	B	-	B	B	B	-	A	B	A	A	B	B	A	A	B	A	B	A	A	A	B	B	A	B	B	A	A
Xgwm413	3	5.158	B	A	A	B	A	-	-	A	-	A	A	B	A	A	B	B	B	A	B	-	B	-	B	B	B	A	A	B	A	A	B	B	A	A	B	A	B	A	A	A	B	B	A	B	B	A	A
Xgwm18	3	7.273	B	A	A	B	A	B	A	A	A	A	A	B	A	A	B	B	B	A	B	A	B	B	B	B	B	B	A	B	A	A	B	B	A	A	B	A	B	A	A	A	B	B	A	B	B	A	A
Glu-B1	3	10.3	B	A	A	B	A	B	A	A	A	A	A	B	A	A	B	B	-	A	B	A	B	B	B	B	B	B	A	B	A	A	B	B	A	A	B	A	B	A	A	A	A	B	A	B	B	A	A
wPt-0705	3	11.505	B	A	A	B	A	-	A	A	A	A	A	B	A	A	B	-	B	A	B	A	B	B	-	-	B	B	A	B	A	A	B	B	A	A	B	A	B	A	A	A	A	B	A	B	B	A	A
Xgwm273	3	12.645	-	-	-	-	-	-	-	-	-	-	-	-	-	-	-	-	-	-	-	-	-	-	-	-	-	-	-	-	-	-	-	-	-	-	-	-	-	-	-	-	-	-	-	-	-	-	-
wPt-2052	3	14.4	-	A	A	B	A	B	B	A	A	A	A	-	A	A	-	A	A	A	B	-	B	-	A	A	-	B	A	-	-	A	B	B	A	A	B	A	B	A	-	-	B	B	A	B	B	-	A
Xgwm153	3	18.185	A	A	A	B	A	B	A	A	A	A	A	B	A	A	B	B	B	A	A	-	B	B	B	B	B	B	A	B	A	A	B	B	A	A	B	A	B	A	A	A	A	B	A	B	B	A	B
Xgwm274	3	20.6	A	A	A	B	A	B	A	A	A	A	A	B	A	A	B	B	B	A	A	-	B	B	B	B	B	B	A	B	A	A	B	B	A	A	B	A	B	A	A	A	A	B	A	B	B	A	B
wPt-9032	3	21.994	A	A	A	B	A	B	A	B	A	A	A	B	A	A	B	-	-	A	A	A	-	-	B	B	A	B	A	B	-	A	B	B	A	A	B	-	B	A	A	A	A	B	A	B	B	-	B
Xgwm268	3	23.7	-	-	-	B	A	B	A	B	-	A	-	A	A	A	B	B	-	A	A	-	B	B	B	B	A	B	A	B	A	-	B	B	A	A	-	-	B	A	A	A	A	B	A	B	B	-	B
Xwmc44	3	29.2	A	B	A	B	A	-	B	B	A	B	A	A	A	A	A	B	-	A	A	-	A	A	B	A	A	B	A	B	A	A	B	B	A	A	B	A	B	A	A	B	A	B	B	B	A	B	B
wPt-0944	3	41.3	A	B	A	B	A	B	A	B	A	B	A	A	A	A	B	B	-	A	-	B	A	A	B	-	A	B	A	B	A	A	B	B	A	A	B	A	B	A	A	B	A	B	B	B	A	B	B
Xcfa2147	3	45.8	A	B	A	B	-	B	B	B	A	B	A	B	A	A	A	B	B	A	B	B	A	A	B	A	-	-	-	-	A	A	B	B	-	A	B	A	B	A	A	B	A	B	B	B	A	B	B
Xpsp3100	3	53.7	A	B	A	B	A	B	B	B	A	A	A	A	A	A	A	B	-	A	A	-	A	A	B	A	A	B	A	B	A	A	B	B	A	A	B	A	B	A	-	B	A	B	B	B	A	B	B
Xgwm259	3	61.6	A	B	A	B	A	B	B	B	A	A	A	A	A	A	-	B	B	A	A	-	A	A	B	A	A	B	A	B	A	A	B	B	A	B	B	A	B	A	A	B	A	B	B	A	A	B	B
Xwmc216	4	0	-	B	B	A	A	A	A	A	A	B	B	A	A	B	B	A	B	A	A	A	B	A	B	A	B	B	A	B	B	A	B	B	A	A	A	-	A	A	B	B	B	A	B	A	B	B	B
wPt-0077	4	1	B	-	B	A	A	A	A	A	A	B	B	A	A	B	B	A	B	A	A	A	B	A	B	-	B	B	A	B	B	A	B	B	A	A	A	B	A	A	B	B	B	A	B	A	B	B	A
Xcfd48	4	8.4	-	B	B	A	A	A	A	A	A	B	B	A	A	A	B	A	B	B	A	A	B	A	B	A	B	B	A	-	B	A	B	B	A	B	A	B	A	A	B	B	B	A	B	A	B	A	A
Xcfd63	4	15.7	A	B	B	A	B	A	A	A	A	B	B	A	A	A	B	A	B	B	A	A	B	A	B	A	B	-	A	-	B	A	B	B	A	B	A	B	A	A	B	B	B	A	B	B	A	A	A
wPt-4180	4	21.5	A	B	B	A	B	A	A	A	A	B	B	A	A	-	A	A	B	B	A	A	-	-	B	A	B	-	A	B	-	A	B	-	A	B	A	B	B	A	B	B	A	A	-	B	A	-	A
wPt-3157	4	43.8	B	B	B	A	A	A	A	-	A	A	B	B	A	A	-	A	B	B	B	B	B	B	B	-	B	-	A	A	B	A	B	B	B	B	A	B	A	B	B	B	B	-	B	-	A	A	A
wPt-9857	4	65.3	B	B	B	A	A	A	A	A	A	B	B	B	A	A	A	-	B	A	B	B	B	-	-	B	B	A	A	-	B	B	B	A	B	B	B	B	A	B	B	A	A	A	B	A	A	A	B
wPt-3945	4	67	B	B	B	A	A	A	A	-	A	B	B	B	A	A	A	-	B	A	B	B	B	-	-	-	B	A	A	A	B	A	B	A	B	B	B	B	A	B	B	A	A	A	B	A	A	A	B
wPt-2897	4	67.8	B	B	B	A	A	A	A	A	A	B	B	B	A	A	A	A	B	A	-	B	B	A	A	A	B	A	A	A	B	-	-	A	B	B	B	-	A	B	B	A	A	A	B	A	A	A	B
Xgdm111	4	68.5	-	B	B	A	A	A	A	A	A	B	B	B	A	A	A	A	B	A	B	B	B	A	A	A	B	A	A	A	B	A	B	A	B	-	B	B	A	B	B	A	A	A	B	A	A	A	B
wPt-7697	4	69.3	B	B	B	A	A	A	A	-	A	B	B	B	A	A	-	A	B	A	B	B	B	A	-	A	B	A	A	A	B	A	B	A	B	B	B	B	A	B	B	A	B	A	B	A	A	A	B
Xbarc62	4	71.7	B	B	A	A	A	A	A	B	A	B	B	B	A	-	A	A	B	A	B	B	B	B	A	A	B	A	A	A	B	A	B	A	B	B	B	B	A	B	B	A	A	A	B	A	A	A	B
Xgwm614	5	0	A	B	B	B	B	B	A	B	B	B	B	B	B	B	A	A	B	A	B	B	B	A	A	A	A	-	A	A	B	B	A	A	B	A	A	B	A	A	B	A	A	B	A	B	B	B	B
Xwmc407	5	12.367	B	B	-	-	A	-	-	B	B	B	B	B	A	B	B	-	-	B	A	-	-	-	A	B	-	B	-	A	B	B	B	A	B	A	-	B	-	-	B	A	A	B	A	B	B	A	A
Xgwm210	5	25.402	B	A	A	A	A	A	B	B	A	A	A	A	A	B	B	A	A	B	A	A	A	A	A	A	A	B	A	A	B	B	B	A	B	A	A	B	A	A	B	A	A	B	A	B	B	B	B
Xgwm636	5	30.058	B	A	A	A	A	A	B	A	A	A	A	A	A	B	B	A	A	B	A	A	A	A	A	A	A	B	A	A	B	B	B	A	B	A	A	B	A	A	B	A	A	B	A	B	B	B	B
Xstm8acag	5	33.893	-	A	A	A	A	A	B	-	-	A	A	A	A	B	B	A	A	B	A	A	A	A	A	A	A	B	A	A	B	B	B	A	B	A	A	-	A	A	B	A	A	A	A	B	-	B	B
Xpsp3153	5	47.949	-	B	A	A	A	B	-	A	A	A	A	A	A	A	B	A	A	B	A	A	A	A	A	A	A	B	A	A	B	B	B	B	A	A	A	B	A	A	A	A	A	B	A	B	B	B	B
Xgwm359	5	63.987	B	B	A	A	A	A	B	A	A	A	A	A	-	A	B	A	A	B	A	A	A	A	A	B	A	B	A	A	B	B	B	B	A	A	B	A	A	A	A	B	A	B	A	A	B	B	B
Xgwm339	5	84.946	-	B	B	A	B	-	A	B	A	A	B	A	A	A	A	B	A	-	B	B	A	A	A	B	B	A	-	B	B	B	B	B	-	A	B	A	B	A	A	B	A	B	A	A	B	B	B
Xgwm95	5	93.906	B	B	A	B	A	A	B	A	A	B	A	A	A	-	B	A	-	B	-	A	A	A	A	B	-	A	A	B	B	B	B	B	A	A	B	A	B	A	A	B	A	B	A	A	B	B	B
Xgwm275	5	94.03	B	B	A	B	A	A	B	A	A	B	A	A	-	A	B	A	A	B	A	A	A	A	A	B	-	A	A	B	B	B	B	B	A	A	B	A	B	A	A	B	A	B	A	A	B	B	B
Xgwm515	5	96.274	B	B	A	B	A	A	B	A	A	B	A	A	A	A	B	A	A	B	A	A	A	A	A	B	B	A	A	B	B	B	B	B	A	A	B	A	B	A	A	B	A	B	A	A	B	B	B
Xgwm312	5	117.066	-	A	A	B	A	A	B	A	A	A	A	-	B	A	B	A	-	B	-	-	A	B	A	-	B	A	B	A	B	A	A	B	A	B	B	A	A	B	A	B	A	B	A	A	B	B	A
Xgwm294	5	121.81	B	A	A	B	A	A	B	A	A	A	A	A	B	A	B	A	-	B	-	A	A	B	B	B	B	A	B	A	B	A	A	A	A	B	B	A	A	B	A	B	A	B	B	A	B	B	A
wPt-1913	5	133.02	B	A	A	B	A	A	B	A	B	B	B	A	A	A	B	A	B	B	B	B	B	-	B	B	A	A	B	A	-	A	A	B	A	B	B	A	A	B	A	B	B	B	B	-	B	-	A
Xgwm349	5	134.696	B	A	A	-	A	A	B	A	B	B	B	-	A	A	B	A	A	B	A	B	B	B	A	B	A	A	B	A	A	A	A	B	A	B	B	-	A	B	A	B	-	B	A	A	B	B	A
wPt-6894	5	139.009	B	A	A	-	A	A	B	A	B	B	B	A	A	A	B	A	-	B	A	B	B	-	-	B	A	B	B	A	-	A	A	-	A	B	-	A	-	B	A	B	A	B	A	A	B	-	-
Xwmc181	5	139.693	B	A	A	B	A	A	B	A	-	B	B	A	A	A	B	A	B	B	A	B	B	B	A	B	A	A	B	A	A	A	A	B	A	B	B	A	A	B	A	B	A	B	A	A	B	B	A
wPt-9793	5	140.778	B	A	A	B	A	A	B	A	B	B	B	A	A	A	B	A	B	B	-	B	B	B	A	B	A	A	B	A	A	A	A	B	A	B	B	A	A	B	A	B	-	B	A	-	B	B	A
Xgwm356	5	143.01	B	A	A	B	A	B	B	B	B	B	B	A	A	A	B	A	B	B	B	B	B	B	A	B	A	B	B	A	A	A	A	B	A	B	B	A	A	B	A	B	A	B	A	A	B	B	A
Xgwm382	5	147.046	-	A	A	B	A	B	B	A	B	B	B	-	A	A	B	A	A	B	A	B	B	B	A	B	A	-	B	A	A	A	A	B	A	B	B	A	A	B	A	B	A	A	A	A	B	B	A
Xwm311	5	148.366	A	A	A	B	A	B	B	A	B	B	B	A	A	B	B	A	B	B	A	B	B	B	A	B	A	B	B	A	A	A	A	B	A	B	B	A	A	B	A	B	A	A	A	A	B	B	A
wPt-5887	5	151.046	B	A	A	B	A	B	B	-	B	B	B	A	A	A	A	A	B	B	-	B	B	A	A	-	A	-	B	A	A	A	A	B	A	B	B	A	-	B	A	B	A	A	A	A	B	B	A
Xbarc122	5	151.968	B	A	A	-	A	B	B	A	B	B	B	A	A	A	A	A	A	B	A	B	B	A	A	B	A	A	B	A	A	A	A	B	A	B	B	A	A	B	A	B	A	A	A	A	B	B	A
Xgwm210	6	0	A	A	B	B	B	A	A	B	B	B	B	A	B	B	B	A	A	A	B	A	A	B	B	B	A	B	A	B	B	B	B	B	B	B	A	B	B	B	A	A	B	A	A	B	B	A	B
wPt-8970	6	1.547	-	A	B	B	B	A	A	B	B	B	B	A	B	-	B	A	A	A	B	A	A	A	B	B	A	A	A	B	-	B	B	B	B	B	A	A	B	B	A	A	A	A	A	B	B	A	B
wPt-6970	6	3.028	A	A	B	B	B	A	A	B	B	B	B	A	B	A	B	A	A	A	B	A	A	B	B	B	A	-	A	B	B	B	B	B	B	B	A	B	B	B	A	A	A	A	A	B	B	A	B
wPt-8235	6	3.616	-	A	B	B	B	A	A	B	B	B	B	A	B	A	B	A	A	A	-	A	A	B	B	B	A	A	A	B	B	B	B	B	B	B	A	-	B	B	A	A	B	A	A	B	B	A	B
wPt-3388	6	4.706	A	A	B	B	B	A	A	-	B	B	B	A	B	A	A	A	A	A	-	A	A	B	B	B	A	A	A	B	B	B	B	B	B	B	A	B	B	B	A	A	B	A	A	B	B	A	B
Xgwm614	6	5.75	A	A	B	B	B	A	A	B	B	B	B	A	A	A	B	A	A	A	A	A	A	B	B	B	A	-	-	B	B	B	B	B	B	B	A	B	B	B	A	A	B	A	A	B	B	A	B
wPt-0100	6	6.71	A	A	B	B	B	A	A	B	B	B	B	A	B	A	B	A	A	A	A	A	A	B	B	B	A	A	A	B	B	B	B	B	B	B	A	B	B	B	A	A	A	A	A	B	B	A	B
wPt-4527	6	25.647	A	A	B	B	A	B	A	-	B	B	A	A	B	A	A	B	A	A	A	A	A	-	B	B	A	A	B	B	-	B	B	B	B	B	A	B	B	B	A	A	B	A	A	B	B	-	B
Xwmc154	6	37.64	A	A	B	B	A	B	A	A	B	B	A	B	B	A	A	B	A	A	A	A	A	B	B	A	A	A	B	B	B	B	B	B	B	B	A	B	B	A	-	B	B	A	A	B	-	A	B
Xstm17tcac	6	68.395	A	A	B	B	B	B	B	A	B	A	A	B	B	A	A	B	B	B	B	B	B	B	B	B	B	B	B	A	B	B	B	B	B	A	B	B	B	A	A	A	A	A	A	B	A	B	B
Xbarc18	6	73.662	A	A	B	B	B	B	B	A	B	A	A	B	B	A	A	B	B	B	B	B	A	B	B	B	B	B	B	A	A	B	B	B	B	A	B	B	B	A	A	A	A	A	A	B	A	A	B
Xwmc477	6	75.28	A	A	B	B	B	B	B	A	B	A	A	B	B	A	A	B	B	B	B	B	A	B	B	B	-	B	B	A	B	B	B	B	B	A	B	B	B	A	A	A	A	A	A	B	A	B	B
wPt-6278	6	77.466	A	B	B	B	B	B	B	A	B	A	A	B	B	A	A	-	B	B	B	B	A	B	B	-	B	B	B	A	B	B	-	B	B	A	B	B	B	A	A	A	A	A	A	B	A	B	B
Xwmc332	6	89.503	A	-	B	B	A	B	A	A	B	A	A	-	A	A	A	B	B	A	B	B	A	B	B	A	B	A	B	A	-	A	B	B	B	A	B	B	B	A	A	A	A	A	-	B	A	B	A
Xstm4tcac	7	0	B	A	B	B	A	B	B	A	B	B	A	B	B	B	B	A	A	B	B	B	B	B	B	B	B	B	A	B	B	B	A	A	A	A	B	A	B	A	B	A	A	B	A	B	B	B	A
Xwmc112	7	3.426	A	A	B	B	A	B	B	A	B	B	A	B	A	B	B	A	A	B	B	B	B	B	B	B	B	B	A	B	B	B	A	A	A	A	B	A	B	A	B	A	A	B	A	B	B	B	A
Xgwm261	7	13.977	B	A	B	B	A	-	B	A	B	A	A	B	-	B	B	A	A	B	B	B	B	B	B	B	B	-	A	B	B	B	A	A	A	A	B	A	B	A	B	A	B	B	A	B	A	B	A
Xgwm455	7	16.971	-	A	-	B	A	B	B	A	B	A	A	B	A	B	B	A	A	B	B	B	B	B	B	B	B	-	A	-	B	B	A	A	A	A	B	A	B	A	B	A	B	B	A	B	A	B	A
wPt-6003	7	30.597	B	A	B	B	A	B	A	A	A	A	A	B	B	B	B	A	A	B	A	B	A	-	A	A	A	A	A	B	-	B	A	B	A	A	B	B	B	A	B	A	B	B	A	B	A	-	A
Xbarc168	8	0	B	A	A	B	A	A	A	A	A	B	B	B	A	B	B	B	A	A	A	B	A	A	B	B	A	A	A	B	A	B	B	B	A	A	A	A	B	A	B	A	A	B	A	B	A	A	A
Xgwm539	8	14.268	-	A	-	B	A	A	B	A	B	B	B	A	A	B	B	B	A	A	B	B	B	A	B	B	A	A	B	B	A	B	B	B	A	B	A	A	B	A	B	A	B	B	A	B	A	A	B
Xgwm608	8	21.322	A	A	A	A	A	A	B	A	B	B	B	A	A	B	B	B	B	A	B	B	B	A	B	B	A	A	B	B	A	B	B	B	A	B	A	A	B	A	B	A	B	B	A	B	A	A	A
Xgdm87	9	0	A	A	A	A	A	A	B	A	B	A	A	A	A	A	A	A	A	A	B	A	A	A	A	A	A	A	A	B	A	B	A	B	B	B	A	B	A	B	B	B	A	B	B	-	-	B	A
Xgwm301	9	11.634	B	A	-	-	-	A	B	-	B	A	B	-	-	-	A	A	-	-	-	A	A	-	-	-	A	A	A	B	A	B	A	B	B	B	A	B	-	B	A	A	B	B	B	B	B	B	A
Xwmc11	10	0	A	A	A	A	A	B	A	B	A	B	B	A	B	B	B	B	B	A	A	A	B	B	B	B	A	B	A	A	B	B	A	A	B	A	A	A	A	A	A	A	A	A	B	A	A	A	A
Xbarc12	10	0.943	A	A	A	A	A	B	A	B	A	B	B	A	B	A	B	B	-	-	A	A	B	-	B	B	A	B	A	A	B	B	A	A	B	A	A	-	-	A	A	A	A	A	B	A	A	A	A
wPt-7992	10	3.398	A	A	A	A	A	B	A	B	-	B	B	A	B	A	B	B	B	A	A	A	B	B	B	B	A	B	-	A	B	B	A	A	B	A	A	A	A	A	A	A	B	A	B	A	A	A	A
wPt-1688	10	25.07	A	A	B	A	B	B	B	A	A	B	B	A	B	A	B	B	B	B	A	A	B	B	B	B	A	-	A	A	B	B	A	A	B	A	B	-	A	A	A	A	-	A	B	B	B	B	B
wPt-4407	10	39.765	B	A	B	B	B	B	B	A	-	B	B	A	B	A	-	B	-	B	A	A	B	A	B	-	A	A	A	B	A	B	A	A	B	A	B	A	A	A	B	B	A	A	B	B	B	B	B
Xgwm497	10	53.98	B	A	B	B	A	A	B	A	A	B	B	B	A	A	A	B	A	B	A	A	B	A	B	B	A	A	A	B	A	A	A	A	B	A	B	-	A	A	A	B	B	A	B	B	B	B	B
Xwmc264	10	58.807	B	A	B	B	B	B	B	A	A	B	B	B	A	A	A	B	A	B	-	A	B	A	B	B	A	A	A	-	A	A	A	A	B	A	B	A	A	A	A	B	B	A	B	B	B	B	B
wPt-9215	10	60.476	B	A	B	B	B	B	B	A	A	B	B	B	B	A	A	B	-	B	-	A	B	A	B	-	A	A	A	B	A	A	A	A	B	A	B	A	A	A	A	B	B	A	B	B	B	B	B
Xbarc19	10	61.959	B	A	B	B	B	B	B	A	A	A	B	B	-	A	A	B	A	-	A	A	A	A	B	B	A	A	A	B	A	A	A	A	B	-	B	A	A	A	A	B	B	A	B	B	B	B	B
Xgwm2	10	62.88	B	A	B	B	B	B	B	A	A	B	B	B	A	-	A	B	-	B	A	A	A	A	B	B	A	A	A	B	A	A	A	A	B	A	B	A	A	A	A	B	B	A	B	B	B	B	B
Xpsp3047	10	63.262	B	A	B	B	B	B	B	A	A	B	B	B	A	B	A	B	B	B	A	A	A	A	B	B	A	A	A	B	A	A	A	A	B	A	B	A	A	A	A	B	B	A	B	B	B	B	B
Xbarc45	10	66.461	B	A	B	B	B	B	B	A	A	B	B	B	B	A	A	B	B	B	A	A	A	A	B	B	A	A	A	B	A	B	A	B	B	A	B	A	A	A	A	B	B	A	-	B	B	B	B
Xgwm155	10	83.575	A	A	A	B	A	A	-	A	A	B	A	B	A	-	B	B	-	B	-	A	A	B	B	B	A	B	A	B	A	B	A	A	B	A	B	-	A	A	A	B	B	A	B	B	B	A	B
wPt-8446	11	0	B	A	A	B	B	B	B	A	B	A	B	B	B	A	-	B	A	B	B	B	B	B	B	B	B	B	B	B	A	A	B	B	B	A	A	B	A	B	B	A	-	A	A	A	B	A	A
Xgwm389	11	2.002	B	A	A	-	B	-	-	A	B	A	-	-	-	A	A	-	A	B	-	B	-	B	B	-	B	-	-	-	A	A	B	B	B	A	A	B	A	B	B	A	A	A	A	A	B	A	A
Xgwm533	11	8.186	-	-	-	-	B	-	-	-	B	-	-	-	-	-	-	-	B	B	B	B	-	-	B	-	B	B	-	B	A	A	B	B	B	A	A	A	A	B	B	A	A	A	A	A	B	A	A
Xgwm493	11	19.641	B	B	A	A	B	A	A	A	B	-	A	A	A	B	A	A	A	B	B	B	A	A	B	A	B	A	A	B	A	A	A	A	B	A	A	A	A	B	A	A	A	A	A	A	A	A	A
wPt-7212	11	24.255	B	B	A	A	B	A	A	A	B	A	A	A	B	B	-	A	-	B	B	B	A	A	-	A	B	A	A	B	A	A	A	A	B	A	A	A	A	B	A	A	A	A	A	A	A	A	A
Xstm12tgag	11	39.767	A	B	A	A	B	A	A	B	B	A	A	A	B	B	A	A	B	A	B	B	A	A	B	A	B	A	A	A	A	A	A	A	A	A	B	-	A	B	A	A	A	A	B	A	A	A	A
Xwmc54	11	42.604	-	-	-	-	-	-	-	-	-	-	-	-	-	-	-	-	-	-	-	-	-	-	-	-	-	-	-	-	-	-	-	-	-	-	-	-	-	-	-	-	-	-	-	-	-	-	-
Xstm40tcac	11	55.035	B	B	A	A	B	B	A	-	-	A	A	A	B	A	-	A	B	A	B	B	A	A	A	A	B	B	A	A	A	A	A	A	A	A	B	A	A	B	B	A	A	A	A	B	-	A	A
Xstm5.2tgag	11	57.325	B	B	A	A	B	B	A	B	B	A	A	A	B	A	A	A	A	A	B	B	A	A	A	A	B	B	A	A	A	A	A	A	A	A	B	A	A	B	A	B	A	A	B	B	A	A	A
Xgwm376	11	59.329	B	B	A	A	B	B	A	B	B	A	A	-	-	-	A	A	-	A	B	B	A	A	A	A	B	B	A	A	A	A	A	A	A	A	B	A	A	B	A	B	A	A	B	B	A	A	A
Xpsp3144	11	61.012	B	B	A	A	B	B	A	B	B	A	A	A	B	A	A	A	-	A	B	B	-	-	A	A	B	-	A	A	A	A	A	A	A	A	B	-	A	B	A	B	A	A	B	B	A	A	A
Xbarc164	11	62.076	B	B	A	A	B	B	A	B	B	A	A	A	B	A	B	A	B	A	B	B	A	-	A	A	B	B	A	A	A	A	A	A	A	A	B	A	A	B	A	B	A	A	B	B	A	A	A
Xgwm131	11	63.986	B	B	A	A	B	B	A	B	B	A	A	A	B	A	A	A	B	A	B	B	A	B	A	A	A	B	A	A	A	A	A	A	A	A	B	A	A	B	A	B	-	A	B	B	A	A	A
Xwmc56	11	66.093	B	B	A	A	B	B	A	B	B	A	A	A	B	B	A	A	A	A	B	B	A	A	A	A	B	B	A	A	A	-	A	A	A	A	B	A	A	B	A	B	A	A	B	B	A	A	A
Xbarc229	11	72.921	B	B	A	A	B	B	A	-	B	A	A	A	B	B	A	A	-	A	B	B	A	A	A	A	B	A	A	A	A	A	A	A	A	A	B	A	A	B	B	B	A	A	B	B	B	A	B
wPt-5769	11	91.955	B	B	A	A	B	B	A	B	B	A	A	A	B	B	B	A	-	A	B	B	A	-	B	A	B	A	A	A	-	A	A	-	A	A	A	A	-	B	B	B	B	A	B	B	B	-	B
wPt-8845	12	0	B	B	A	B	B	B	A	-	-	A	B	A	A	A	A	A	A	-	B	B	A	-	B	A	A	A	A	B	-	B	A	B	A	A	A	A	A	A	B	B	B	B	A	B	-	-	A
Xgwm547	12	7.91	B	B	A	B	B	A	B	B	B	B	B	A	A	A	A	A	A	B	B	B	A	A	B	A	A	A	A	B	B	B	A	B	A	A	A	A	A	A	B	B	B	B	A	B	-	B	A
wPt-4412	12	8.854	B	B	A	B	B	A	B	-	B	B	B	A	A	A	A	A	A	B	A	B	A	A	B	A	A	A	A	B	B	B	A	B	A	A	A	A	A	A	B	B	B	B	A	B	A	B	A
wPt-2416	12	11.625	B	B	A	B	B	A	B	B	B	B	B	A	A	A	B	-	A	B	-	B	A	-	B	B	A	A	A	B	-	B	A	B	A	A	A	A	A	A	B	B	B	B	A	B	A	-	A
Xwmc11	13	0	A	A	A	B	A	A	B	B	B	A	B	B	A	A	A	B	A	B	B	A	A	B	A	A	B	B	B	A	A	B	A	B	A	A	B	B	A	B	A	A	A	A	B	B	A	B	B
wPt-4220	13	3.489	A	A	A	B	A	A	B	A	-	A	B	B	A	A	A	B	A	B	B	A	A	B	A	A	B	A	B	A	A	B	A	B	A	A	B	B	A	B	A	A	A	A	B	B	A	B	B
wPt-9401	13	4.773	A	A	A	B	A	A	B	B	B	A	B	B	A	A	A	B	A	B	B	A	A	B	A	A	B	B	B	A	A	B	A	B	A	A	B	B	A	B	A	A	A	A	B	B	A	B	B
Xgwm161	13	8.405	A	A	A	B	A	A	B	B	B	A	B	B	A	A	A	B	B	B	B	A	A	B	A	A	B	B	B	A	A	B	A	A	A	A	B	B	A	B	A	A	A	A	B	B	A	A	B
Xgwm52	14	0	B	B	A	B	A	B	B	B	A	B	B	B	B	A	B	B	B	A	A	B	B	A	A	B	B	-	B	B	A	B	B	B	A	A	A	B	A	A	B	A	B	A	B	B	B	B	B
Xgwm383	14	12.48	B	B	A	B	A	B	B	B	A	B	B	B	-	A	B	B	B	B	A	B	B	A	B	B	B	A	B	B	A	-	B	B	A	-	B	B	A	A	-	A	B	-	B	A	B	B	B
Xgwm645	14	16.06	-	-	-	-	-	-	-	-	-	-	-	-	-	-	-	-	-	-	-	-	-	-	-	-	-	A	-	-	A	B	B	B	A	A	B	-	B	A	-	A	B	A	B	A	B	B	B
wPt-2782	15	0	B	A	B	A	B	A	-	-	B	B	A	B	B	B	B	A	A	B	B	B	B	A	A	A	A	A	A	A	A	B	A	A	B	B	B	-	A	A	A	A	B	-	A	A	A	B	B
wPt-3795	15	3.367	A	A	B	A	B	A	A	A	B	B	A	B	B	B	A	A	A	B	B	B	B	A	A	A	B	A	A	A	A	B	A	A	B	B	B	A	A	A	A	A	B	B	A	B	A	B	B
wPt-4064	15	5.399	B	A	B	A	B	A	A	A	B	B	A	B	B	B	-	A	A	B	B	B	B	A	A	A	B	A	-	A	A	B	A	A	B	B	B	A	A	A	A	A	A	B	A	A	A	B	B
wPt-7405	15	7.129	B	A	B	A	B	A	A	A	B	B	A	B	B	-	A	A	B	B	B	B	B	-	A	A	B	-	-	-	-	B	-	-	B	B	B	A	A	A	A	A	B	B	A	A	A	-	B
Xgwm350	15	7.915	B	A	B	A	B	A	A	-	B	B	A	B	B	B	B	A	B	B	B	B	B	A	A	A	B	-	A	A	A	B	A	A	B	B	B	A	A	A	A	A	B	B	A	A	A	B	B
Xgwm160	15	12.289	A	A	B	A	B	A	A	B	B	B	A	B	B	B	B	A	B	B	B	B	B	B	A	A	B	B	A	A	A	B	A	A	B	B	B	A	A	A	A	A	B	B	A	B	A	B	B
Xgwm538	16	0	B	B	B	A	A	A	A	B	-	B	B	B	-	-	-	-	-	A	-	A	-	-	B	A	A	A	-	-	-	-	-	-	A	-	A	-	-	B	A	A	B	-	B	B	B	B	-
Xpsp3030	16	4.185	B	B	B	B	B	B	B	B	B	B	B	B	A	B	B	B	A	A	B	A	A	B	B	A	A	A	A	B	B	B	A	A	A	-	A	-	A	B	A	A	B	-	B	B	B	B	B
Xpsp3078	16	6.163	B	B	B	B	B	B	B	B	B	B	B	B	A	B	B	B	A	-	B	A	A	B	B	A	A	A	A	B	B	B	A	A	A	-	A	B	A	B	-	A	B	-	B	B	B	B	B
Xgwm113	16	7.876	B	B	B	B	B	B	B	B	B	B	B	B	A	B	B	B	A	A	B	A	A	B	B	A	A	A	A	B	B	B	A	A	A	-	A	B	A	B	A	A	B	A	B	B	B	B	B
Xgwm495	16	8.826	B	B	-	-	B	B	B	B	B	-	B	B	A	B	-	B	A	-	B	A	A	-	B	-	-	A	A	B	B	B	A	-	A	-	A	-	A	B	A	A	B	A	B	B	B	B	B
Xgwm540	16	10.664	B	B	B	-	B	-	-	B	-	B	B	B	A	-	B	-	A	A	B	A	A	B	-	A	A	B	A	B	B	B	-	-	A	A	A	B	A	B	A	A	B	A	B	B	B	B	B
Xgwm251	16	15.948	B	B	B	B	B	A	B	B	B	B	B	A	B	B	B	A	A	B	A	A	B	B	A	A	A	-	-	B	B	B	A	A	A	-	A	B	A	B	A	A	B	A	B	B	B	B	B
wPt-3608	16	45.247	B	A	B	A	B	A	A	B	B	A	A	B	A	B	B	B	B	-	B	A	A	-	-	A	A	A	A	B	-	B	-	B	A	A	B	B	B	B	B	A	B	B	A	B	A	-	A
wPt-4572	17	0	A	A	A	A	A	B	A	-	A	B	A	A	B	B	-	B	A	A	A	A	A	-	A	B	A	-	A	A	-	B	B	A	B	B	A	B	A	B	A	A	A	A	B	A	A	-	A
GA	17	20	A	A	A	B	A	A	A	A	B	B	A	A	B	B	B	A	-	A	A	A	A	B	A	B	A	B	B	B	B	B	B	B	B	B	A	B	-	B	-	A	B	A	B	A	B	A	A
wPt-8836	17	26	A	A	A	B	A	B	A	A	B	B	A	A	B	B	B	A	B	A	-	A	A	B	A	B	A	B	A	A	B	B	-	-	B	B	A	B	B	B	B	A	B	-	B	A	-	A	A
Rht-D1	17	33	A	A	A	B	A	A	A	A	B	B	A	A	B	B	B	A	-	A	-	A	A	B	A	B	A	B	A	B	B	B	B	B	B	B	A	B	B	B	B	A	B	A	B	A	B	A	A
wPt-0472	17	34	A	A	A	B	A	A	A	A	B	B	A	A	B	B	A	A	B	A	-	A	A	-	A	B	A	B	-	B	-	B	B	B	B	B	-	B	B	B	B	A	B	-	A	A	B	-	A
wPt-0710	17	35	A	A	A	B	A	A	A	A	B	B	A	A	B	-	A	A	B	A	-	A	A	-	A	B	A	B	A	B	-	B	-	A	B	B	A	-	B	B	B	-	-	A	A	A	B	-	A
wPt-5809	17	37	A	B	A	B	A	-	A	A	B	B	A	A	B	B	A	A	-	A	A	A	A	B	A	-	A	-	A	B	A	B	B	A	B	B	A	B	B	B	B	A	B	A	A	A	B	A	A
Xpsp3103	17	39	A	B	A	B	A	B	A	A	B	B	A	A	B	B	B	A	B	A	A	A	A	B	A	B	A	B	A	B	A	B	B	B	B	-	A	B	B	B	B	A	B	A	A	A	B	A	A
Xgwm55	17	41	-	-	-	-	-	-	-	-	-	-	-	-	-	-	-	-	-	-	-	-	-	-	-	-	-	-	-	B	A	-	B	B	B	B	A	B	B	B	-	A	B	A	A	B	B	A	A
Xgwm192	17	44	B	A	B	A	A	B	A	A	B	B	A	A	B	B	B	A	B	A	B	A	B	B	A	B	A	B	A	B	A	B	B	B	B	B	A	B	B	B	B	A	B	A	A	A	B	A	A
Xgwm265	17	63	B	B	A	B	A	B	-	A	B	B	A	A	B	B	B	A	-	B	-	A	B	A	B	A	A	B	A	B	A	B	A	A	B	B	B	A	B	B	B	B	B	A	A	A	B	A	A
Xgwm443	18	0	B	A	B	A	A	-	A	B	B	A	B	A	A	B	A	A	A	B	A	B	A	A	A	A	A	-	B	A	B	B	B	B	A	B	A	B	B	A	A	B	A	B	B	A	B	B	B
wPt-4131	18	10.712	B	A	B	B	A	B	A	B	B	A	B	B	A	B	A	A	A	B	A	B	A	-	A	A	A	A	B	A	-	A	B	-	B	B	A	B	B	A	A	B	A	B	B	A	B	-	B
Xgwm205	18	12.531	B	A	B	B	A	B	A	B	B	A	B	B	-	B	A	A	A	B	B	B	A	A	A	A	A	A	B	A	B	-	B	A	B	-	A	B	B	A	A	B	A	B	B	A	B	A	B
Xbarc141	18	33.681	B	B	B	B	A	B	A	B	B	B	B	B	A	B	A	A	B	A	A	B	B	B	B	A	B	B	B	A	B	A	A	A	B	B	A	B	B	B	A	B	B	B	B	A	B	A	B
Xbarc151	18	59.278	-	-	-	-	-	-	A	A	B	B	A	B	A	A	A	A	B	B	A	B	B	B	B	A	B	B	B	B	A	A	A	A	B	B	A	B	B	B	A	A	A	A	B	A	A	B	A
wPt-0373	18	69.752	B	B	A	B	A	B	B	A	B	B	A	B	A	A	-	A	B	B	A	B	B	A	A	B	B	B	B	B	A	A	A	A	B	B	A	B	A	B	A	A	-	A	B	A	A	B	A
wPt-5096	19	0	B	B	A	B	B	B	B	A	B	B	A	B	A	A	B	B	A	B	-	B	A	A	A	B	B	A	B	B	A	A	A	B	B	B	A	A	B	B	A	A	A	A	A	A	B	A	A
Xgwm291	19	25.448	B	B	B	A	B	B	B	A	B	B	A	-	-	A	B	B	A	A	A	B	A	A	A	B	-	A	A	A	B	-	B	B	B	-	A	A	A	B	-	A	A	-	A	A	B	A	A
wPt-3439	20	0	A	A	B	B	A	A	B	A	B	B	B	B	A	A	B	B	B	A	B	A	A	A	B	B	B	A	B	A	B	B	B	A	B	A	B	B	A	B	B	A	B	B	B	B	A	A	A
Xgwm234	20	0.997	A	A	B	B	A	A	B	A	B	B	B	B	A	A	B	B	B	A	B	A	A	A	B	B	B	A	B	A	B	B	B	A	B	A	B	B	A	B	B	A	B	B	B	B	A	A	A
Xgwm540	20	29.155	A	B	B	-	A	-	-	A	-	B	A	B	A	-	-	-	B	A	B	A	A	A	-	B	B	A	B	A	B	B	-	-	A	A	A	B	A	B	B	A	B	B	B	B	A	A	A
Xwmc73	20	32.51	A	B	B	A	A	-	A	A	B	B	A	B	A	B	A	A	-	A	B	A	A	A	B	B	B	-	B	A	B	B	A	A	A	A	A	B	A	B	B	A	B	B	B	B	A	A	A
Xbarc109	20	32.937	A	B	B	A	A	A	A	A	B	B	A	B	A	B	A	A	A	-	B	A	A	A	B	B	B	-	B	A	B	B	A	A	A	A	A	-	A	B	B	A	B	B	B	B	A	A	A
Xbarc4	20	34.643	A	B	B	A	A	A	A	A	B	B	A	B	A	B	A	A	-	A	B	A	A	A	B	B	B	-	B	A	B	B	A	A	A	A	A	B	A	B	B	A	B	B	B	B	A	A	A
Xgwm544	20	40.303	A	B	B	A	A	A	A	A	B	B	A	B	A	B	A	A	A	A	B	A	A	A	B	B	B	A	B	A	B	B	A	B	A	A	B	B	A	B	B	A	B	B	B	B	A	A	A
Xbarc74	21	0	-	-	-	-	-	-	-	A	B	B	A	B	A	B	A	A	A	A	B	A	A	A	B	B	-	-	-	-	B	B	A	A	A	A	A	B	A	B	B	A	B	B	B	B	A	A	A
Xgwm213	21	2.124	A	B	B	A	A	A	A	A	B	B	A	-	A	B	A	A	-	A	B	A	A	-	B	B	B	-	B	A	-	B	A	A	A	A	A	B	A	B	B	A	B	B	B	B	A	A	A
Xgwm335	21	5.251	-	B	B	A	A	A	A	A	B	B	A	B	-	B	A	A	-	A	B	A	A	A	B	B	B	A	B	B	B	B	A	A	-	A	A	-	-	-	B	A	B	B	B	B	B	A	A
Xgwm371	21	11.532	A	B	B	A	A	A	A	A	B	B	A	B	A	B	A	A	-	A	B	A	A	A	B	B	B	A	B	A	B	B	A	A	-	A	A	B	A	B	B	A	B	B	B	-	A	A	B
Xgwm499	21	13.449	A	B	B	A	A	B	A	A	B	B	A	B	A	B	A	A	-	A	B	A	A	-	A	-	B	A	B	A	B	B	A	A	B	A	A	B	A	B	B	-	B	B	B	B	A	-	B
wPt-7561	22	0	B	A	A	A	A	B	A	A	B	A	A	B	B	A	B	B	A	B	B	A	B	-	-	-	B	A	A	B	-	B	A	A	B	A	B	B	B	A	A	A	B	B	B	B	A	-	A
wPt-1179	22	3.047	B	A	A	A	A	B	B	A	B	A	A	B	B	A	B	B	A	B	B	B	B	B	B	B	B	A	A	B	B	B	A	A	B	A	B	B	B	A	A	A	B	B	B	B	A	A	A
Xbarc59	22	4.438	-	-	-	-	-	-	B	A	B	A	A	B	B	A	B	B	A	B	B	B	B	B	B	B	B	A	A	B	B	B	A	A	B	A	B	B	B	A	A	A	B	B	B	B	A	A	A
Xgwm205	23	0	A	B	B	A	B	B	A	B	B	B	A	B	-	B	A	A	B	A	A	B	B	B	B	B	B	B	B	B	B	-	A	A	A	-	B	A	B	B	-	A	A	A	A	B	B	A	A
Xgdm3	23	15.506	A	B	B	A	A	B	A	A	B	B	B	B	A	-	A	A	B	B	B	B	B	B	B	B	B	B	-	-	B	-	A	A	A	-	B	A	B	B	-	A	A	A	A	A	B	A	A
Xgwm174	23	38.078	A	B	B	A	A	B	A	A	B	B	B	B	A	A	A	B	B	B	B	B	A	-	B	B	B	B	-	B	B	-	A	A	A	B	B	B	A	B	-	A	A	A	A	A	B	B	A
Xgdm153	23	54.597	B	B	B	A	A	A	-	-	B	B	B	B	B	B	A	B	A	B	B	B	A	B	B	B	A	B	-	B	B	-	A	A	B	-	B	B	A	A	-	A	A	A	A	B	A	B	A
Xbarc110	24	0	A	B	B	A	B	B	A	B	A	A	A	B	A	B	A	B	A	A	A	A	B	B	B	A	B	A	A	B	B	A	A	B	A	B	B	B	A	B	B	B	A	B	B	A	A	B	B
wPt-5870	24	18.764	A	A	B	A	A	B	A	-	A	A	A	B	A	B	-	B	A	A	A	A	B	-	-	A	B	A	B	B	-	A	A	A	A	B	A	B	B	B	A	B	A	B	B	B	A	-	B
Xbarc144	24	27.643	A	A	B	B	A	B	A	B	A	A	A	B	A	B	B	B	A	A	A	A	B	B	B	A	B	A	B	B	B	A	A	B	A	B	A	B	B	B	A	B	B	B	B	B	A	B	B
wPt-0400	24	31.546	B	A	B	B	A	B	A	B	A	A	A	B	B	B	-	B	-	A	A	A	B	B	A	A	B	A	B	B	B	A	A	B	A	B	A	B	B	B	A	B	B	B	-	B	A	B	B
Xgwm272	24	32.888	B	A	B	B	A	B	A	B	A	A	A	B	B	B	B	B	-	A	A	A	B	B	A	A	B	-	-	B	B	-	A	B	A	B	A	B	B	B	-	B	B	B	B	B	A	B	A
Xgwm334	25	0	A	B	B	A	A	A	A	B	B	-	B	A	A	B	A	B	B	B	A	B	A	A	B	B	B	B	B	B	B	A	A	B	A	B	A	B	B	B	A	B	B	B	B	B	B	B	A
wPt-6904	25	10.915	A	B	B	A	A	A	A	B	B	A	A	A	A	B	B	B	B	B	-	B	A	-	B	B	B	B	A	B	-	B	A	A	B	A	B	A	B	B	B	B	B	A	B	B	B	-	A
wPt-0689	25	12.219	A	B	B	A	A	A	A	-	B	A	A	A	A	B	A	B	B	B	A	B	A	A	B	B	B	B	A	-	B	B	A	A	B	A	-	A	-	-	B	B	B	A	B	B	B	B	A
wPt-3524	25	13.4	A	B	B	A	A	A	A	B	B	A	A	A	A	B	A	B	B	B	A	B	A	A	-	-	B	B	A	B	B	B	A	A	B	A	B	A	B	B	B	B	A	A	B	B	B	B	A
wPt-8266	25	18.474	A	B	B	A	A	A	A	A	B	A	A	A	A	B	A	B	B	B	-	B	A	A	A	A	B	B	A	B	B	B	A	A	B	A	B	A	B	B	B	B	A	A	B	A	B	B	A
Xgdm36	25	22.785	A	B	B	A	A	A	A	A	B	A	A	A	A	B	A	B	B	B	B	B	A	A	A	-	B	B	A	B	B	B	A	A	B	A	B	A	B	B	B	B	A	A	B	A	A	B	A
wPt-8833	25	35.392	A	B	B	B	A	A	A	-	-	A	A	A	A	B	-	B	B	B	A	B	A	-	-	A	B	B	B	B	B	B	B	A	B	B	B	B	B	B	B	B	B	A	A	A	A	B	A
Xbarc23	25	39.446	A	B	B	B	A	A	A	A	A	A	A	A	A	-	A	B	B	B	A	B	A	A	A	A	B	B	A	B	B	B	B	A	B	B	B	B	B	B	B	B	A	A	B	A	A	B	A
wPt-7063	25	41.997	A	B	B	B	A	A	-	A	-	A	A	A	A	B	A	B	B	B	A	A	-	A	B	A	B	B	-	B	B	B	B	A	B	B	B	B	B	B	A	B	B	A	A	A	A	B	A
Xwmc32	25	44.325	A	B	B	-	A	A	A	A	A	A	A	A	A	B	A	-	B	B	A	A	A	-	A	A	B	-	A	B	B	B	B	A	B	B	B	B	B	B	A	B	A	A	A	A	A	B	A
Xpsp3029	25	47.099	A	B	B	B	A	A	A	A	A	A	A	A	A	B	A	B	B	B	A	A	A	A	A	A	B	-	A	B	B	B	B	A	B	B	B	B	B	B	A	B	A	A	A	A	A	B	A
Xpsp3071	25	48.221	A	B	B	B	A	A	A	A	A	B	A	A	A	B	A	B	B	B	A	A	A	A	A	A	B	B	B	B	A	B	B	A	B	B	B	B	B	B	A	B	A	A	A	A	A	B	A
Xwmc256	25	50.064	A	B	B	B	-	A	A	A	A	B	A	A	A	B	A	A	B	B	A	A	A	A	A	A	-	B	A	B	B	B	B	A	B	B	B	B	B	B	A	B	A	A	A	A	A	B	A
Xwmc201	25	52.776	A	B	B	B	A	A	A	A	A	B	A	A	A	A	A	A	B	B	A	A	A	A	A	A	B	B	A	B	A	B	B	A	B	B	B	B	B	B	A	B	A	A	A	A	A	B	A
Xwmc179	25	54.354	A	B	B	B	A	A	A	A	A	B	A	A	A	A	A	A	B	B	A	A	A	A	A	A	A	B	A	B	B	B	B	A	B	B	B	B	B	B	A	B	A	A	A	A	A	B	A
Xbarc113	25	58.769	-	A	B	B	B	A	A	A	A	A	B	A	A	A	B	-	-	B	B	-	-	A	A	A	B	B	A	B	B	B	B	A	B	B	B	B	B	B	A	B	A	A	A	A	A	B	-
Xgwm570	25	67.487	B	B	B	B	A	A	A	A	A	B	A	A	A	A	A	B	B	A	A	A	A	A	A	A	B	B	A	B	B	B	B	A	B	B	B	B	B	B	A	B	A	A	A	A	A	A	A
wPt-7662	26	0	B	B	B	A	B	A	A	B	B	A	B	B	A	B	-	A	A	A	B	A	B	B	-	-	B	B	A	B	A	B	A	B	B	B	B	B	B	B	B	A	B	B	A	B	B	B	A
wPt-1547	26	4.967	B	B	A	A	B	A	A	B	B	A	B	B	A	B	A	A	-	A	B	A	A	A	A	A	B	B	A	B	A	B	A	B	B	B	B	B	B	B	B	A	B	A	A	B	B	B	B
wPt-2786	26	21.95	A	B	A	A	A	A	A	B	B	A	B	B	A	B	A	A	A	A	B	A	B	-	A	A	B	B	B	B	-	B	A	B	B	B	B	B	B	B	B	A	B	A	A	A	A	-	B
wPt-8814	26	22.88	A	B	A	A	A	A	A	-	B	A	B	B	A	B	A	A	A	A	B	A	B	-	A	A	B	-	B	B	A	B	A	B	B	B	B	B	B	B	B	A	B	A	A	A	A	A	B
wPt-2175	26	26.653	A	B	A	A	A	A	A	B	B	A	B	B	A	A	-	A	A	A	B	-	-	B	-	A	B	B	B	-	A	A	-	B	B	B	B	B	-	B	B	A	B	A	A	A	A	-	B
Xgwm193	26	55.828	A	A	A	B	A	A	B	B	A	B	B	B	A	A	A	B	-	B	B	A	B	B	A	A	B	B	B	B	B	A	A	B	A	B	B	A	B	B	B	A	B	A	A	A	B	A	B
Xwmc182	26	57.239	A	A	A	B	A	A	B	-	A	B	B	B	A	A	A	B	-	B	-	A	B	B	A	A	B	B	B	B	B	A	A	-	A	B	B	A	B	B	A	A	B	A	A	A	B	A	B
Xgwm219	26	63.978	A	A	A	B	A	A	B	B	A	B	B	A	A	A	A	B	A	B	B	A	B	B	A	A	B	B	B	B	B	A	A	B	A	B	B	B	B	B	A	A	B	A	A	A	B	A	B
Xgdm132	27	0	A	B	A	B	A	A	A	A	A	B	A	A	A	A	A	B	A	B	A	B	B	B	B	B	B	B	A	B	B	A	B	B	A	B	B	A	A	B	A	B	A	A	B	A	A	B	B
wPt-3879	27	18.723	B	B	A	B	A	B	B	A	A	A	B	A	A	A	B	A	-	B	A	B	B	B	B	B	B	B	B	A	B	B	B	B	A	B	B	-	-	B	A	B	A	A	B	A	A	A	B
Xgwm635	28	0	A	A	B	B	B	B	A	A	B	A	B	A	B	B	B	A	B	A	B	A	B	A	A	B	B	-	B	A	-	B	B	A	B	B	B	A	A	-	A	A	A	B	A	B	B	B	-
wPt-5926	28	28.288	B	A	B	B	A	A	A	A	-	A	A	A	-	B	-	B	B	A	A	-	-	-	A	A	B	A	-	A	-	B	A	A	B	B	-	A	A	B	B	A	B	B	A	B	B	-	A
wPt-4835	28	36.906	B	A	B	B	A	A	A	A	B	A	A	A	A	B	B	B	B	A	-	A	B	A	-	-	B	-	B	A	A	B	A	A	B	B	A	A	A	B	B	B	A	B	A	B	B	A	A
Xgwm130	28	49.669	B	B	B	B	-	-	B	A	B	A	A	B	A	A	B	B	B	B	A	A	A	B	A	A	A	B	A	A	A	B	A	A	A	B	A	A	A	B	B	B	A	B	B	B	B	A	A
Xgwm276	28	56.103	B	B	B	B	A	B	A	A	B	A	A	B	A	A	B	B	A	B	A	B	B	A	B	B	A	A	B	A	A	B	B	B	A	A	B	A	A	A	B	A	B	A	B	B	B	B	A
Xbarc154	28	57.886	-	-	-	-	-	A	A	A	B	A	A	B	A	A	B	B	-	B	A	A	A	A	A	B	A	B	B	A	A	B	A	A	A	B	A	A	A	B	B	B	B	B	B	B	B	A	A
Xbarc127	28	60.121	B	B	B	B	A	-	A	-	B	A	A	B	A	A	B	B	B	B	B	A	A	A	A	A	A	B	B	A	A	B	A	A	-	B	A	A	A	B	B	B	A	B	B	B	B	A	A
Xpsp3001	28	60.595	-	B	B	B	A	A	A	-	B	A	A	-	A	A	B	B	-	-	-	A	A	A	A	A	A	B	B	-	-	-	-	A	A	B	A	-	A	B	B	B	-	-	B	B	B	A	A
Xpsp3050	28	69.846	A	B	A	B	A	B	A	A	B	A	A	B	-	B	B	B	B	B	A	B	B	A	A	B	A	A	B	A	A	B	B	A	A	B	A	B	A	B	B	B	A	B	B	B	B	B	A
wPt-1974	28	72.589	-	B	B	B	A	B	A	A	A	A	A	B	A	A	-	B	B	B	A	B	B	A	A	B	A	A	B	A	A	B	B	A	A	B	A	B	A	B	B	B	B	B	B	B	B	B	A
Xwmc9	28	75.263	B	B	B	B	A	B	A	A	B	A	-	B	A	A	B	B	B	B	B	B	B	A	A	B	A	A	B	A	A	-	B	A	A	B	A	B	A	B	B	B	A	B	B	B	B	B	A
Xpsp3050	28	76.739	B	B	B	B	A	B	A	A	B	A	A	B	A	A	B	B	A	B	A	B	B	A	A	B	A	A	B	A	A	B	B	A	A	B	A	B	A	B	B	B	A	B	B	B	A	B	A
Xbarc29	28	77.638	B	B	B	B	A	B	A	-	B	A	A	B	A	A	B	B	B	B	-	B	B	A	B	B	A	-	B	A	A	B	B	A	A	B	A	B	A	B	B	B	A	B	-	B	B	A	A
Xbarc195	28	79.368	-	-	-	-	A	-	A	A	B	A	A	B	A	A	B	B	A	-	-	-	B	A	B	B	A	A	B	A	A	-	B	A	A	B	A	B	A	B	B	B	A	B	B	B	B	A	A
Xbarc21	28	81.095	B	B	B	A	B	A	A	A	B	A	A	B	A	A	B	B	A	B	A	B	B	A	B	B	A	A	B	A	A	B	B	A	A	B	A	B	A	B	B	B	A	B	B	B	B	A	A
wPt-7299	28	82.479	B	B	B	B	A	B	A	A	B	A	A	B	A	A	A	-	A	B	A	-	B	-	A	-	A	A	-	A	-	B	B	A	A	B	A	A	A	-	B	B	A	-	-	B	B	-	A
Xgwm332	28	91.516	B	B	B	A	A	B	A	A	B	A	A	B	A	A	B	B	B	B	A	B	A	A	B	B	A	A	B	A	A	B	B	A	A	B	A	B	A	B	A	B	A	A	B	-	A	A	A
wPt-9824	28	92.842	B	B	B	A	A	B	A	A	-	A	A	-	A	A	B	B	B	B	A	B	A	-	B	B	A	A	B	A	-	B	B	A	A	B	A	A	A	B	A	B	A	A	B	B	A	-	A
Xpsp3094	28	94.558	B	B	B	A	A	B	A	A	B	A	A	B	A	A	B	B	A	B	A	B	A	A	B	B	A	-	B	A	-	B	B	A	B	B	A	A	A	-	A	B	A	A	B	B	A	A	-
Xgwm282	28	95.64	B	B	B	A	A	B	A	A	B	A	A	B	A	A	B	B	A	B	A	B	A	A	B	B	A	A	B	A	A	B	B	A	A	B	A	A	A	A	A	B	A	A	B	B	A	A	A
wPt-4553	28	109.194	B	B	B	A	A	A	A	B	B	A	A	B	A	A	B	B	B	A	A	B	A	A	A	-	B	A	B	A	A	B	A	A	-	A	A	A	B	A	A	B	A	A	-	B	A	A	A
wPt-0961	28	110.15	B	B	B	A	A	A	A	B	B	A	A	B	A	A	B	B	B	A	A	B	A	-	B	B	B	A	B	-	-	B	A	A	B	A	A	A	B	A	A	B	A	A	B	B	A	-	A
Xwmc116	28	114.853	B	B	B	A	A	A	A	A	B	A	B	B	A	A	B	B	B	A	A	B	A	A	A	B	B	A	B	B	A	B	A	A	B	A	A	A	B	A	A	B	A	A	B	B	A	B	A
Xwmc273	28	131.673	A	B	B	A	A	A	A	B	B	A	A	A	A	A	B	B	A	A	B	B	A	A	A	A	B	A	A	B	A	B	A	A	B	A	A	A	B	A	A	B	A	A	B	B	A	B	A
wPt-7947	28	145.678	A	B	B	A	A	B	A	B	B	B	A	A	A	A	-	A	-	A	B	A	A	A	-	B	B	A	A	B	B	B	-	A	B	A	A	A	B	A	A	B	A	A	B	B	A	B	A
wPt-2501	28	146.703	A	B	B	A	A	B	A	B	B	B	A	A	A	A	A	A	-	A	B	A	A	-	A	A	B	A	A	B	B	B	A	-	B	A	A	A	B	A	A	B	A	A	B	B	A	B	A
Xgwm43	29	0	A	B	B	A	A	B	A	A	B	B	A	B	A	B	A	A	A	A	B	A	A	B	B	B	B	B	B	-	B	B	A	A	A	A	A	B	A	B	B	A	B	B	B	B	A	A	A
Xwmc76	29	7.178	B	B	B	A	-	A	A	A	B	B	A	B	A	B	A	A	B	A	B	A	A	A	B	A	B	A	B	A	B	B	A	A	A	A	A	B	A	B	B	A	B	B	B	B	A	A	A
Xgwm274	29	9.589	A	B	B	A	A	A	A	A	B	B	A	B	A	B	A	A	A	A	B	A	A	A	B	B	B	A	B	A	B	B	A	A	A	A	A	B	A	B	B	A	B	B	B	B	A	A	A
Xbarc176	29	12.261	A	B	B	A	A	-	A	-	B	B	A	B	A	B	A	A	-	A	B	A	B	A	B	B	B	-	B	A	B	B	A	A	A	A	A	B	A	B	B	A	B	B	B	B	A	A	A
Xgwm302	29	20.358	A	B	A	A	A	B	A	B	B	A	A	B	A	B	A	A	B	A	B	-	B	A	B	B	B	B	B	A	B	B	A	A	A	A	A	B	A	B	B	A	B	B	B	B	A	B	A
Xpsp3033	29	25.746	A	B	B	A	A	A	A	A	B	A	A	B	A	B	A	A	-	A	B	A	B	A	B	B	B	B	B	A	B	B	A	A	A	A	A	B	A	A	B	A	B	B	B	B	A	B	A
wPt-5892	29	33.715	B	B	B	A	B	A	A	A	B	A	A	B	A	B	-	A	-	A	B	A	B	-	B	B	B	B	B	A	-	B	B	A	A	A	B	B	A	B	A	A	A	B	B	B	A	-	A
wPt-7887	29	34.713	B	B	B	A	B	A	A	A	B	A	A	B	A	B	B	A	A	A	B	A	B	A	B	B	B	B	B	A	B	B	B	A	A	A	B	B	A	B	A	A	B	B	B	B	A	B	A
wPt-5280	29	37.404	B	B	B	A	B	A	A	B	B	A	A	B	A	B	-	A	-	A	B	A	B	A	B	B	B	B	B	A	B	B	B	A	A	A	B	B	A	-	A	A	B	B	B	B	A	B	A
wPt-5343	29	37.973	B	B	B	A	B	A	A	A	B	A	A	B	A	B	-	A	-	A	B	A	B	A	B	B	B	B	B	A	B	B	B	A	A	A	B	B	A	B	A	A	B	B	B	B	A	B	A
Xgwm611	29	39.148	B	B	B	A	B	A	A	A	B	A	A	B	A	B	A	A	A	A	B	A	B	-	B	B	B	B	-	A	B	B	B	A	A	A	B	B	A	B	A	A	B	B	B	B	A	B	A
wPt-3939	29	47.588	B	B	B	A	B	A	A	A	B	A	A	B	A	B	-	A	A	A	B	A	B	A	-	-	B	B	B	-	B	B	B	A	B	A	B	B	A	B	A	A	B	B	A	B	A	B	A
Xpsp3081	29	48.054	B	B	B	A	B	A	A	A	B	A	A	B	A	B	A	A	B	A	B	A	B	-	B	B	B	B	B	A	B	B	B	A	B	A	B	B	A	B	A	A	B	B	A	B	A	B	A
Xwmc273	29	50.227	B	B	B	A	B	A	A	A	B	A	A	B	A	B	A	A	A	A	B	A	B	A	B	B	B	B	B	A	B	B	B	A	B	A	B	B	A	B	B	A	B	B	A	B	A	B	A
Xgwm577	29	58.335	B	A	B	A	B	A	A	A	B	A	B	A	A	A	A	B	A	B	A	-	-	-	-	-	-	-	-	A	-	-	-	A	B	A	B	B	A	B	A	A	B	B	A	B	A	B	A
wPt-1859	30	0	A	A	B	B	B	B	A	B	B	B	A	A	A	B	A	B	B	A	-	A	-	-	B	A	B	A	A	B	-	A	A	A	A	B	A	A	A	A	B	A	-	A	A	B	A	-	B
wPt-4555	30	1.278	A	A	B	B	B	B	A	B	B	B	A	A	A	B	-	B	B	A	-	A	A	-	B	-	B	B	A	B	B	A	A	A	A	B	A	A	A	A	B	A	B	A	A	B	A	A	B
Xpsp3094	30	11.175	A	A	B	B	B	A	A	B	B	A	A	A	A	B	A	A	B	A	A	A	A	A	B	A	B	-	A	B	-	A	B	A	-	B	A	A	A	-	B	A	B	A	A	B	A	A	-
Xgwm150	30	32.363	A	A	B	B	-	A	B	B	B	A	A	A	A	B	B	A	A	A	A	A	B	A	B	A	A	B	A	A	A	A	B	A	A	A	A	-	A	A	A	A	B	A	B	B	B	B	B
wPt-8084	30	53.224	A	A	A	-	-	A	B	A	A	A	A	A	-	B	-	A	B	A	A	B	B	-	B	A	-	B	-	A	-	B	B	A	A	A	A	-	B	A	A	B	B	B	B	B	B	-	B
Xwmc273	30	55.144	A	A	A	B	B	A	B	A	A	A	A	B	B	B	B	A	-	A	A	B	B	A	B	A	A	B	A	A	A	B	B	A	A	A	A	B	B	A	A	B	A	B	B	B	B	B	B
Xgwm37	30	57.096	A	A	-	A	B	-	B	A	A	A	A	B	B	B	B	A	B	A	-	B	B	A	B	-	A	B	A	A	A	B	B	A	-	A	A	B	-	-	A	B	A	B	B	B	B	B	B
wPt-2054	30	60.938	A	A	A	A	B	A	B	-	A	A	A	B	B	B	B	-	B	B	A	B	B	A	B	-	A	B	A	A	B	A	B	A	A	A	A	B	B	A	A	B	A	B	B	B	B	B	B
wPt-1628	30	63.056	A	A	A	A	B	A	B	A	-	A	A	B	B	B	B	A	B	B	A	B	B	A	B	A	A	B	-	-	B	A	B	-	A	A	A	B	B	A	A	B	B	B	B	B	B	B	B
wPt-9678	30	65.448	A	A	A	A	B	A	B	-	-	A	A	B	B	B	B	A	-	B	A	-	B	-	B	A	A	-	A	A	-	A	-	B	A	A	A	-	-	A	A	B	B	B	B	B	B	-	B
[truncated: 82 more columns]
