# Supplementary material for: Identification and independent validation of a stable yield and thousand grain weight QTL on chromosome 6A of hexaploid wheat (Triticum aestivum L.)
Source: BMC Plant Biol. 2014 Jul 18;14:191. doi: 10.1186/s12870-014-0191-9 (PMC4105860; doi:10.1186/s12870-014-0191-9)
Supplement: Additional file 6: — Phenotypic scores of the Spark x Rialto DH population across 12 environments. Yield (kg/plot) and thousand grain weight (g) of the 129 DH lines grown across different environments. [file s12870-014-0191-9-S6.xlsx]

## Sheet: Additional File 6
Additional File 6: Spark x Rialto DH mapping population phenotypes - Yield & TGW
Trait	Site	Year	DH_1	DH_2	DH_3	DH_4	DH_5	DH_6	DH_7	DH_8	DH_9	DH_10	DH_11	DH_12	DH_13	DH_14	DH_15	DH_16	DH_17	DH_18	DH_19	DH_20	DH_21	DH_22	DH_23	DH_24	DH_25	DH_26	DH_29	DH_30	DH_31	DH_33	DH_34	DH_35	DH_36	DH_37	DH_38	DH_39	DH_40	DH_41	DH_43	DH_44	DH_45	DH_46	DH_47	DH_48	DH_49	DH_50	DH_51
Yield	Norwich	2001	4.127	4.129	4.363	4.695	4.187	3.751	4.202	4.708	4.311	4.676	4.16	4.412	4.403	4.219	4.103	4.622	3.703	4.437	4.304	4.007	4.621	4.103	4.269	4.189	4.416	4.364	4.587	4.559	3.755	3.959	4.061	4.448	4.552	4.491	4.331	4.142	4.19	4.283	4.555	4.401	4.42	3.927	3.972	3.546	3.832	4.259	3.214
TGW	Norwich	2001	44.6	46.45	48.2	42.3	40.75	43.4	44.35	39.5	40.6	41.45	40.05	45.7	44.35	43.75	37	42.35	47.2	49	46.65	46.4	48.55	41.3	46.7	43.55	53.1	46.5	37.4	40.8	42.2	43.1	46.7	42.85	45.5	44.65	51.85	47.1	43.3	46.55	41.8	45	39.45	43.5	39.1	44	39.65	46.1	45.1
Yield	Norwich	2002	5.408	4.771	5.096	5.368	5.321	4.669	5.463	5.042	5.317	5.048	5.147	4.943	5.301	5.183	5.068	5.433	5.443	5.504	5.26	5.004	5.504	5.375	5.226	4.358	5.134	5.008	4.898	5.447	5.321	4.832	5.506	5.014	5.107	5.007	5.445	4.784	5.149	5.121	5.069	5.211	5.017	5.366	4.657	4.962	4.518	5.361	5.764
TGW	Norwich	2002	48	47.1	48.4	47.4	40	47	49.2	43.6	48.2	42.5	46.3	49.6	43.9	45.6	42.3	46.4	50.2	52.8	47.9	48.4	52.4	49.6	46.7	45.7	55.5	52.7	42.9	44.2	46.3	47.2	47.9	46.5	46.1	44.2	55.7	43.7	44.1	47.6	43.6	49.4	41.5	48.1	41.1	45.5	39.9	50.8	45.1
Yield	Norwich	2003	5.318	5.007	5.521	5.251	5.104	5.394	5.278	5.119	5.764	5.457	5.1	4.978	5.986	5.653	5.43	5.355	5.037	5.176	5.162	4.844	5.81	5.182	5.304	5.155	5.763	5.33	5.666	5.459	5.654	5.566	5.511	5.9	6.192	5.197	5.084	5.06	5.142	6.166	5.681	4.811	5.533	5.171	5.799	5.416	5.155	5.544	5.531
TGW	Norwich	2003	48.8	54.7	54.9	52.4	41.5	54	53.6	47.5	54.8	49.7	48.1	54.7	46.5	51.7	47	50.2	55.2	54.1	51.4	55.3	55.5	53.3	51.5	54.1	59.1	55.9	48.8	49.2	50.2	56.9	52.2	50.5	52.4	49.5	55.8	51	52.7	58.5	50.5	53.2	46.9	52.1	48.6	51	46.4	54.1	51.7
Yield	Sandringham	2001	5.08	5.445	5.845	6.835	5.705	5.525	5.72	5.3	6.005	6.465	5.455	5.515	5.65	7.24	6.38	5.975	.	5.48	5.665	4.78	5.125	5.535	5.035	5.845	5.24	6.31	.	7.22	6.645	.	6.355	6.45	.	7.01	4.505	6.27	.	5.98	6.535	5.6	6.465	5.56	.	5.11	6.285	.	5.955
TGW	Sandringham	2001	46.05	50.65	49.25	44.65	36.4	51.7	51	42	42.45	44.75	44.75	52.55	45.8	48.85	41.8	44.5	.	44.55	47.8	55.5	45.3	48.25	47.1	45	54.8	52.75	.	46.75	52.15	.	49.95	48	.	49.15	52.6	49	.	48.3	43.3	46.55	44.25	49.6	.	47.55	43.25	.	45
Yield	Sandringham	2002	6.122	6.235	6.487	6.905	6.915	5.553	6.508	6.279	7.38	6.771	5.907	6.177	6.985	7.064	6.446	7.104	6.639	6.214	6.137	5.763	6.032	6.614	5.933	6.654	6.487	6.812	6.81	6.715	6.77	6.512	6.933	7.025	6.88	6.952	5.592	6.68	6.701	7.385	6.723	5.894	7.093	5.932	6.519	6.243	6.721	6.173	6.622
TGW	Sandringham	2002	47.83	50.33	47.53	47.63	46.47	48.67	50.3	41.2	48.13	44.03	45.3	50.23	44.93	44.27	44.77	45.57	50.63	51.63	50.3	47.93	48.37	47	46.87	48.33	52.73	51.9	45.93	42.13	46.23	45.07	42.47	49	47.07	45.27	53.23	46.4	44.77	53.63	40.73	49.4	39.5	50	39.57	44.6	43.5	51.1	44.47
Yield	Sandringham	2003	6.527	6.841	6.864	7.123	7.52	6.019	6.568	6.417	5.946	7.232	6.255	6.937	7.329	7.304	6.801	6.852	7.406	6.859	6.783	6.264	5.701	7.087	6.045	7.066	7.569	7.567	7.277	6.763	7.071	7.016	7.407	7.151	7.452	6.889	6.207	6.925	7.239	7.569	7.274	5.819	6.87	6.345	6.681	6.232	7.115	6.268	7.18
TGW	Sandringham	2003	43.9	44.2	44	43.8	36.1	43	44.7	38.1	42.3	41.8	40	45	40.9	41.3	38.1	41.3	45.4	47	43.3	44.5	39.8	41	43.6	47.5	47.4	45	41.1	42.9	40.6	43.1	43.6	43.3	39.1	40.2	50	38.3	42.2	44.9	35	46.1	37.6	45.1	34.5	43	43.6	43.6	39.2
Yield	France	2002	5.92	5.55	6.22	6.28	6.1	5.57	6.13	5.9	6.01	6.13	5.66	6.03	6.03	6.13	6.2	6.04	5.98	5.82	6.08	5.63	6.35	6.4	5.66	5.55	6.33	5.84	5.43	6.43	6.26	5.7	6.3	5.93	6.39	5.77	6.1	5.87	5.53	5.89	5.88	5.78	5.9	5.8	5.64	5.39	5.46	5.87	6.76
TGW	France	2002	43.37	40.77	40.07	43.3	33.7	40.07	47.4	37.77	36.73	29.6	39.47	41.07	36.77	32.27	33.33	40.8	44.8	47.3	43.3	41.97	40.7	39.6	44.7	43.03	44.63	39.87	33	33.93	35.2	37.6	38.5	36.6	29.27	31.03	47.5	33.73	34.87	35.33	33.97	46.97	38.67	46.37	31.77	45.23	33.73	48.43	40.73
Yield	Germany	2002	2.53	2.5	2.62	3.01	2.74	2.51	2.63	2.55	2.3	2.54	2.45	2.48	2.77	1.86	2.34	3.03	2.89	2.6	2.84	2.52	2.53	2.67	2.12	2.35	2.85	2.49	2.06	2.35	2.42	2.35	2.71	2.37	1.9	2.18	2.63	2.32	2.29	2.53	2.56	2.47	2.39	3.01	2.69	2.78	2.46	2.58	2.61
TGW	Germany	2002	42.2	39.83	39.27	39.27	33.4	38.73	46.43	36.77	34.37	30.37	37.37	40.43	35.87	30.87	32.7	39.67	45.17	45.33	42.53	41.8	39.97	38.33	43.03	40.9	44.57	39.13	31.83	32.13	35.37	37.83	36.73	35.97	29.33	30.17	47.53	33.3	33.97	32.83	32.6	46.2	35.97	45.8	30.3	44.3	33.53	46.47	39.2
Yield	Scotland	2002	10.367	10.033	9.367	11.433	8.433	9.667	9.85	9.5	11.367	11.567	9.233	9.467	10.433	9.3	10.7	9.1	10.3	10.067	9.133	9.367	8.033	9.733	8.4	10.133	9.533	11.467	10.633	11.3	7.933	9.233	10.233	10.633	10.1	11.2	8.5	9.333	10.433	10.833	9.633	8.733	9.3	9.167	9.033	7.967	10.9	9.233	9.667
TGW	Scotland	2002	42.17	44.87	42.9	46.17	29.37	43.33	46.17	35.53	39.93	41.77	37.7	42.33	39.97	42.97	40.67	36.67	44.33	48.97	43.3	41.63	42.4	43.83	45.57	49.87	46.83	45.77	41.17	43.33	34.97	38.73	43.73	44.5	40.3	41.67	47.17	37.77	44.8	42.6	34.4	42.5	40.07	42.93	35.2	42.03	41.77	47.23	38
Yield	France	2003	5.615	5.795	5.33	5.475	5.295	5.95	6.125	5.575	5.755	5.265	5.66	5.375	5.72	5.24	5.215	5.63	5.91	5.975	5.89	5.985	5.4	5.48	5.36	5.495	6.465	5.335	5.25	5.375	5.875	5.255	5.82	5.48	5.675	5.86	6.33	5.355	5.15	6.185	4.75	5.5	5.265	5.62	4.92	4.99	5.215	6.055	4.82
TGW	France	2003	43.9	46.9	45.2	46.6	36.6	47.1	45.3	38.4	45.8	40	40.6	43.7	39.2	45	38.7	42.4	48.2	47	45.4	46.6	48.2	41.9	44	44.5	57	49.6	40.7	39.5	39.9	45.3	43.4	41.1	42.7	40.5	49.6	41.5	44.6	50	39	48.9	36.6	46.8	34.4	43.7	37.9	48.2	39.3
Yield	Germany	2003	3.427	4.122	3.862	4.446	3.67	3.966	4.155	3.6	4.163	4.056	4.097	4.165	4.222	3.281	4.005	4.149	4.136	4.422	3.595	4.011	3.967	3.487	3.636	3.936	4.608	3.489	2.876	4.199	3.939	3.621	3.937	3.912	3.705	4.105	4.122	3.664	3.821	4.359	3.566	3.131	3.05	2.913	3.549	2.211	3.565	4.295	3.005
TGW	Germany	2003	42.15	47.24	46.36	43.16	36.43	44.46	45.18	40.03	42.09	36.94	39.48	44.61	38.12	43.72	36.62	43.77	47.56	49.51	45.13	45.05	47.14	42.02	44.87	44.44	51.03	44.5	39.83	42.99	39.61	50.26	43.56	43.24	43.44	38.94	47.36	42.91	47.95	43.64	38.75	47.24	40.98	46.86	38.28	44.09	38.44	46.41	42.84
Yield	Scotland	2003	11.2	11.85	11.7	12	10.7	10.4	10.75	9.85	11.4	11.45	10.2	9.95	11.75	10.4	10.65	10.7	11.3	11.3	10.2	10.55	10	10.2	10.25	10.7	11.2	11.05	11.1	11.3	11.1	10.9	11.35	10.55	11.75	11.8	11	10.8	11	11.6	10.55	11.2	9.85	9.95	10.1	9.6	10.9	10.9	10.85
TGW	Scotland	2003	48.4	46.9	47.5	51.2	45.2	46.8	49.4	40.1	47	48.3	43.1	49	42.1	48.3	43.8	45.3	49.2	51.5	51.4	49	47.3	47	46	48.6	50.6	50.4	46.5	45.8	44.7	45.5	50.9	46.4	47.1	48	51.7	45.1	47.7	50.2	42.3	54.8	44.3	50.7	41.2	49.3	44.6	49	46.9
[truncated: 82 more columns]
