# Supplementary material for: Identification and independent validation of a stable yield and thousand grain weight QTL on chromosome 6A of hexaploid wheat (Triticum aestivum L.)
Source: BMC Plant Biol. 2014 Jul 18;14:191. doi: 10.1186/s12870-014-0191-9 (PMC4105860; doi:10.1186/s12870-014-0191-9)
Supplement: Additional file 7: — Primer sequences used to amplify TaGW2-A genomic DNA and cDNA. [file s12870-014-0191-9-S7.xlsx]

## Sheet: Additional File 7
Additional File 7: Primer sequences used to amplify TaGW2-A genomic DNA and cDNA
Amplified region	Primer Name	Primer Sequence (5'-3')	Amplicon size (bp)
Promoter	Hap-6A-P1	CGTTACCTCTGGTTTGGGTGTCG	2009
	JB27_TaGW2_A_R2	CAAAAGATCCTAAGGTACCCACA
Exon 1	JB25_TaGW2_A_F1	CCTAGTGAGCTGTGTTGTCGTC	1020
	JB27_TaGW2_A_R2	CAAAAGATCCTAAGGTACCCACA
Exons 2-6	T12_GW2_A_F3	AGTGTTACTACAATTGGATTGTGTCT	1269
	T6_GW2_A_R2	TCAATGGTCAGTCATTGTTATCTACA
Exons 7-8	JB28_TaGW2_A_F2	CTTCATGCTGTAGGTGTGTG	2018
	JB29_TaGW2_A_R1	TGCATCCTTCTTTTGGCATC
CDS	AT_TaGW2_5endF4	GCAAGGGTTTCGTCTCC	1398
	AT_TaGW2_3endR1	GGGAGCAGAACAACGATAGTG
